# Supplementary material for: Application and Modification of Nutritional Assessment Tools in Hematologic Malignancies
Source: Cancers (Basel). 2026 Feb 27;18(5):765. doi: 10.3390/cancers18050765 (PMC12985334; doi:10.3390/cancers18050765)
Supplement: Supplementary file 1 [file cancers-18-00765-s001.zip]

Archive with 1 entries (1 files):
- cancers-4117574-supplementary.pdf
